# Supplementary material for: Homo- and heterodehydrocoupling of phosphines mediated by alkali metal catalysts
Source: Nat Commun. 2019 Jun 26;10:2786. doi: 10.1038/s41467-019-09832-4 (PMC6594957; doi:10.1038/s41467-019-09832-4)
Supplement: Supplementary file 4 — Supplementary Data 1 [file 41467_2019_9832_MOESM4_ESM.xlsx]

## Sheet: Sheet1
Computed energies for all molecules used at the M062X/TZVP level of density functional theory
Ph2PH (1a)	Ph2P-PPh2 C2-LP (2a)	H2	tBuOH
HF=-805.174484 ZPE= 120.78211 NImag=0 Htot= -804,970063 Gtot= -805,021653	HF=-1609.1829952 ZPE=231.32356 NImag=0 Htot= -1608,790883 Gtot= -1608,869452	HF=-1.1683557 ZPE= NImag=0 Htot=-1.154855 Gtot= -1,169640	HF=-233.6457229 ZPE=85.86551 NImag=0 Htot=-233,501339 Gtot= -233,537744
Ph-CH=N-Ph (HA-5)	Ph-CH2-NHPh (4a)	Ph-CH=N-SiEt3 (HA-4)	Ph-CH2-NH-SiEt3
HF=-556.6859578 ZPE= 128.21400 NImag=0 Htot= -556,469749 Gtot= -556,519908	HF=-557.8985101 ZPE=143.05663 NImag=0 Htot= -557,658034 Gtot= -557,709837	HF=-852.218094 ZPE=195.81158 NImag=0 Htot=-851.886901 Gtot= -851,954241	HF=-853.4364245 ZPE=210.59573 NImag=0 Htot=-853.081275 Gtot= -853,148137
PhHC=CHPh (HA-3)	Ph-CH2CH2-Ph	Ph-N=N-Ph trans (HA-2)	Ph-NH-NH-Ph
HF=-540.6398924 ZPE=135.57282 NImag=0 Htot=-540.411502 Gtot= -540,464700	HF=-541.8595263 ZPE=150.55480 NImag=0 Htot=-541.606990 Gtot= -541,660004	HF=-572.6975196 ZPE= 120.37536 NImag=0 Htot= -572,493913 Gtot= -572,543160	HF=-573.9134316 ZPE= 135.52901 NImag=0 Htot= -573,685096 Gtot= -573,736225
Ph2C=O (HA-1)	Ph2CH(OH)	Ph2POtBu (5a)	PhCHPPh2-NHPh (3a)
HF=-576.5753238 ZPE=121.11354 NImag=0 Htot=-576.370692 Gtot= -576,419122	HF=-577.7743334 ZPE=135.35302 NImag=0 Htot=-577.546205 Gtot= -577,598518	HF=-1037.6487002 ZPE= 194.82022 NImag=0 Htot= -1037,319427 Gtot= -1037,386397	HF=-1361.8950349 ZPE= 252.43747 NImag=0 Htot= -1361,468948 Gtot= -1361,547977
