# Supplementary material for: Homo- and heterodehydrocoupling of phosphines mediated by alkali metal catalysts
Source: Nat Commun. 2019 Jun 26;10:2786. doi: 10.1038/s41467-019-09832-4 (PMC6594957; doi:10.1038/s41467-019-09832-4)
Supplement: Supplementary file 5 — Supplementary Data 2 [file 41467_2019_9832_MOESM5_ESM.xlsx]

## Sheet: Sheet1
Cartesian coordinates for used molecules at the M062X/TZVP level of density functional theory
Ph2PH (1a)	Ph2P-PPh2 (2a)
H,0,-0.6043676989,-1.0079273657,-2.3700593455 P,0,-0.8563106116,-1.470073899,-1.052377502 C,0,-1.5932984124,0.1037237652,-0.4363603673 C,0,-2.7503911459,2.4295093615,0.5972164253 C,0,-1.83291992,1.2025288895,-1.2598995818 C,0,-1.9501819104,0.1823450078,0.9107113336 C,0,-2.5150409721,1.3388693621,1.426650137 C,0,-2.4125332778,2.3571025747,-0.746688083 H,0,-1.5613980215,1.1610702929,-2.3083649338 H…	P,0,0.7529743979,0.8484473613,0.8372626452 P,0,-0.7529743979,-0.8484473613,0.8372626452 C,0,1.2978028364,0.8335355424,-0.9241735882 C,0,1.9175519245,0.8677254896,-3.6486943873 C,0,2.4091841973,0.143435229,-1.4024761117 C,0,0.5146545077,1.5607698167,-1.8241447915 C,0,0.8134652359,1.5690354779,-3.1770723384 C,0,2.7174457639,0.165437578,-2.7583741964 H,0,3.0374617773,-0.4152519544,-0.7196584087 H,0,…
Ph-CH=N-Ph (HA-5)	Ph-CH2-NH-Ph (4a)
C,0,0.1223716806,-0.0589047218,0.9929539619 H,0,-0.1303887834,0.8863523833,1.4902942306 N,0,0.4459307915,-0.097181068,-0.2320177502 C,0,0.0422928864,-1.2666455952,1.8279468452 C,0,-0.1250500956,-3.523608522,3.4478542831 C,0,0.3608773213,-2.5242988525,1.3120783421 C,0,-0.3571887447,-1.1507832397,3.1574570157 C,0,-0.4411778125,-2.275790953,3.9666525467 C,0,0.2759487901,-3.6449376209,2.1196455258 H,…	C,0,0.1426989768,-1.3235455591,1.7291349084 C,0,0.0395339395,-3.5837967266,3.3660431065 C,0,1.093186264,-2.3302929122,1.603388229 C,0,-0.865730352,-1.4605557643,2.6823388487 C,0,-0.9182340495,-2.5837175411,3.4940754011 C,0,1.0454582001,-3.4546551408,2.4195914582 H,0,1.876930795,-2.2353804774,0.8602519789 H,0,-1.6106695844,-0.6789482444,2.7777897367 H,0,-1.7052671447,-2.6784263321,4.2319144109 H,0…
Ph-CH=N-SiEt3 (HA-4)	Ph-CH2-NH-SiEt3
C,0,-0.4963790345,-0.3102186089,0.8670784772 H,0,-1.4981267653,0.1203396909,1.0375243722 N,0,0.3093540836,0.1441927831,0.0088349423 C,0,-0.1938620809,-1.4701880558,1.736399947 C,0,0.3385911445,-3.6514652674,3.3776726955 C,0,1.0301352334,-2.1322509368,1.6436081921 C,0,-1.1445965906,-1.9065464539,2.6547220043 C,0,-0.8808575593,-2.9955647616,3.4751247242 C,0,1.2934800581,-3.2179718814,2.4609952426 H…	H,0,-2.0830423744,3.1585579877,1.4313686835 C,0,-1.4238915715,2.6360564978,2.1165915793 C,0,0.2783831647,1.3090785339,3.8580767515 C,0,-1.074680174,1.3164113864,1.8579888661 C,0,-0.9230580517,3.2953322158,3.2357652285 C,0,-0.0682185722,2.6345719902,4.1054516333 C,0,-0.2219450519,0.6580662558,2.7426330227 H,0,-1.1957969214,4.3266767921,3.4216556418 H,0,0.3275941683,3.1468929865,4.9733511043 H,0,0.…
Ph-CH=CH-Ph (HA-3)	Ph-CH2CH2-Ph
C,0,0.0891730553,-0.2152753797,0.9839560373 H,0,0.3514986361,0.5341565165,1.7246503151 C,0,-0.1454126241,0.1673819117,-0.2738568654 H,0,-0.4077382048,-0.5820499845,-1.0145511432 C,0,0.0380345721,-1.5879463664,1.501928438 C,0,-0.0043405822,-4.1751105872,2.5877277329 C,0,0.473911335,-1.8297643633,2.8074275586 C,0,-0.4311682026,-2.6728992179,0.7530135606 C,0,-0.4492740012,-3.9493744062,1.2889752236 …	H,0,1.1565350929,-0.7061440279,1.4887236253 H,0,0.2254471961,0.7820898323,1.4206524494 C,0,-0.9762714832,-0.9976540496,1.6191085878 H,0,-0.9473702399,-2.0324957802,1.2693948721 H,0,-1.8784581367,-0.5442619199,1.2013236961 C,0,0.3025876731,-0.2913355212,-0.4333857566 C,0,0.3019785403,-0.4196307418,-3.2301635718 C,0,-0.3315919184,0.6907167079,-1.191461847 C,0,0.9345227972,-1.3398894155,-1.098623367…
Ph-N=N-Ph (HA-2)	Ph-NH-NH-Ph
N,0,-0.0000000852,0.0014567985,1.0424389836 N,0,0.0000000355,1.0902808335,1.627875969 C,0,-0.0000000309,0.0839838393,-0.3807817623 C,0,0.0000000468,0.023560664,-3.1526294264 C,0,0.0000001437,1.2813128735,-1.0965528427 C,0,-0.0000001656,-1.1350714792,-1.0488969574 C,0,-0.0000001267,-1.165337865,-2.4363693035 C,0,0.0000001815,1.243575661,-2.4799253332 H,0,0.0000002465,2.2183654947,-0.5572848688 H,0…	N,0,-0.4312159519,-0.2778976534,1.1063309823 H,0,-1.2454721126,-0.2522199239,1.7082298514 N,0,-0.7071481398,-0.1989752577,-0.2470628095 H,0,-1.3594366621,-0.8943488389,-0.5890130339 C,0,0.5778319106,-1.1577534771,1.5206760276 C,0,2.627803871,-2.8194231966,2.4388878387 C,0,1.5770265094,-1.5832235949,0.6473630073 C,0,0.608619101,-1.5705727541,2.853997106 C,0,1.6280332187,-2.3929154019,3.3050420445 …
Ph2C=O (HA-1)	Ph2CH(OH)
C,0,0.4278305621,0.0017791981,1.2193136897 O,0,0.7635245916,0.0010227928,0.0557682241 C,0,0.2132520592,-1.292243961,1.9433222414 C,0,-0.1958958639,-3.765516142,3.1480487272 C,0,0.9387272617,-2.4059342446,1.5224507262 C,0,-0.7291553201,-1.427388848,2.9612727346 C,0,-0.9385556966,-2.6648775796,3.5548982663 C,0,0.7436964431,-3.6351426159,2.1310137844 H,0,1.6479893234,-2.2873352699,0.7131472677 H,0,-…	C,0,0.2964843669,-1.200147854,1.7580122477 C,0,-0.3931815773,-3.53527065,3.1176151201 C,0,1.2571308095,-2.1707532732,2.0097326372 C,0,-1.0121732431,-1.4041125366,2.1912097191 C,0,-1.3571255941,-2.5646386213,2.864924126 C,0,0.9103153828,-3.3342862929,2.6896882338 H,0,2.2700121733,-2.0122487746,1.6664021809 H,0,-1.7616530337,-0.6418487635,2.0060277282 H,0,-2.377073888,-2.7128360611,3.1966833791 H,0…
Ph-CH(PPh2)-NH-Ph (3a)	Ph2POtBu (5a)
C,0,1.2676196412,-0.3731459557,-0.8001362495 C,0,3.8066629909,-0.0973713524,-1.9289843427 C,0,2.1620087142,-1.438819072,-0.7929128918 C,0,1.6545006192,0.8293174942,-1.3861278725 C,0,2.9156995225,0.9690479877,-1.946330906 C,0,3.4250005331,-1.3023745677,-1.3543861439 H,0,1.8643458722,-2.3833518696,-0.3520912786 H,0,0.9663531953,1.6681859646,-1.385292123 H,0,3.2036676922,1.9115606656,-2.3949744747 H…	O,0,0.2471350072,0.7758036114,0.6072666449 P,0,1.906192005,0.624291549,0.4710030859 C,0,2.2329619053,2.3603560021,-0.0503870545 C,0,2.8619306461,4.9810011433,-0.76481184 C,0,1.2976903067,3.3752965872,0.1218935098 C,0,3.4876506102,2.6664921416,-0.5781888208 C,0,3.7996781392,3.9684208722,-0.9366356954 C,0,1.6140167835,4.6812754417,-0.2375177913 H,0,0.3230829472,3.1363600505,0.5274167105 H,0,4.22101…
tBuOH	H2
C,0,0.0030191021,-0.0052294531,1.1333146299 O,0,-0.0222907982,0.0386083145,-0.2959784199 H,0,0.4289585972,-0.7429766835,-0.6317115862 C,0,1.4491260153,0.0003858286,1.6211987613 H,0,1.9765287791,-0.8905096228,1.2695912241 H,0,1.4939867538,0.0085237713,2.7116745653 H,0,1.9685348342,0.8806318845,1.2406644157 C,0,-0.7248946277,-1.2547886564,1.6211989 H,0,-0.217056032,-2.1569795133,1.269591364 H,0,-1.…	H,0,0.,0.,0.6044265995 H,0,0.,0.,-0.1354265995
